# Supplementary material for: Molecular Epidemiology of P. vivax in Iran: High Diversity and Complex Sub-Structure Using Neutral Markers, but No Evidence of Y976F Mutation at pvmdr1
Source: PLoS One. 2016 Nov 9;11(11):e0166124. doi: 10.1371/journal.pone.0166124 (PMC5102416; doi:10.1371/journal.pone.0166124)
Supplement: S3 Table — (CSV) [file pone.0166124.s004.csv]

Sample ID	Imported/Autochthonous	MS12	pv3.27	msp1f3	MS10	MS5	MS1	MS8	MS16	MS20	MOI	No. Multiallelic Loci
10J	Autochthonous	226	292	250	201	164	225	229	399	209	3	6
10M	Autochthonous	Fail	344	244	201	167	228	Fail	Fail	Fail	2	1
11J	Autochthonous	217	292	262	195	167	228	229	423	173	2	4
11M	Autochthonous	226	304	250	201	164	225	244	399	209	2	1
13N	Imported	Fail	284	Fail	Fail	167	225	268	Fail	215	1	0
14J	Autochthonous	226	292	262	195	167	228	229	423	173	2	2
14M	Imported	217	Fail	250	Fail	Fail	225	244	399	209	1	0
15J	Autochthonous	217	292	262	183	164	225	229	399	173	3	7
16N	Autochthonous	217	Fail	250	201	164	225	244	399	209	1	0
17J	Autochthonous	208	316	235	186	170	237	247	399	167	1	0
17M	Autochthonous	214	304	262	201	173	225	244	399	167	3	7
18J	Autochthonous	208	304	235	186	164	237	247	399	167	5	8
18M	Autochthonous	229	304	250	201	164	225	244	399	209	2	1
19J	Autochthonous	217	304	286	201	164	225	223	399	173	4	5
20J	Autochthonous	217	304	250	201	164	225	244	399	209	1	0
20M	Imported	217	304	250	201	164	225	244	399	Fail	1	0
20N	Putative Imported	217	304	250	201	164	225	244	399	209	1	0
21J	Autochthonous	217	304	262	201	164	225	223	399	173	2	4
21M	Autochthonous	220	276	262	195	170	234	229	417	203	1	0
21N	Autochthonous	217	304	250	183	164	225	244	399	209	2	3
22M	Autochthonous	217	288	250	204	170	234	235	474	167	3	8
23M	Imported	217	304	250	204	170	234	235	474	167	1	0
24M	Autochthonous	217	288	250	195	170	234	229	417	203	3	5
24N	Autochthonous	217	316	235	186	164	237	223	399	167	3	5
25N	Imported	211	304	286	Fail	176	237	Fail	399	167	1	0
26M	Autochthonous	217	304	250	201	164	225	244	399	209	1	0
26N	Imported	217	304	235	186	170	237	223	399	167	4	7
28N	Autochthonous	217	304	250	201	164	225	244	399	209	1	0
29M	Autochthonous	217	304	250	201	164	225	244	399	209	2	1
2N	Autochthonous	217	304	250	201	164	225	244	399	209	2	2
31M	Autochthonous	217	304	250	201	164	225	244	399	209	4	6
32J	Imported	217	304	250	201	170	225	244	399	209	2	1
32M	Unknown	211	304	Fail	183	170	237	Fail	Fail	Fail	2	1
34M	Autochthonous	217	396	235	186	179	234	241	399	209	2	1
35M	Autochthonous	217	288	250	195	170	234	268	474	167	3	5
36N	Imported	217	268	271	201	170	237	268	468	215	2	2
3M	Autochthonous	217	320	262	183	164	240	Fail	Fail	Fail	1	0
3N	Autochthonous	217	304	250	201	164	225	244	399	209	2	3
42N	Imported	208	304	235	186	164	237	223	387	167	3	4
43J	Autochthonous	229	Fail	286	183	170	225	223	366	173	1	0
43M	Autochthonous	217	304	250	201	164	225	244	399	209	1	0
44M	Autochthonous	211	Fail	262	180	167	228	250	Fail	197	2	1
47M	Autochthonous	217	304	250	201	164	225	241	399	209	1	0
4J	Autochthonous	217	304	250	201	164	225	244	399	209	1	0
4N	Unknown	211	272	262	180	176	231	229	399	170	2	2
52J	Autochthonous	226	292	262	195	167	228	229	423	173	1	0
55J	Autochthonous	217	292	262	195	164	225	244	423	173	3	7
56J	Imported	208	288	262	189	167	234	229	Fail	Fail	1	0
57J	Autochthonous	214	304	262	186	170	237	247	399	209	3	6
58J	Autochthonous	217	304	235	201	164	237	244	387	173	4	8
59J	Autochthonous	208	316	235	186	170	237	247	399	167	1	0
5J	Autochthonous	217	304	250	201	164	225	244	399	Fail	2	3
5M	Autochthonous	217	304	250	201	164	225	244	399	209	2	5
60J	Autochthonous	214	344	229	201	170	231	250	399	173	2	4
65M	Autochthonous	217	304	322	201	167	225	250	387	Fail	1	0
66J	Autochthonous	217	304	262	201	164	231	223	399	173	3	6
67J	Autochthonous	208	328	262	192	170	228	268	495	200	2	1
68J	Autochthonous	217	304	250	201	164	225	244	399	209	1	0
69J	Autochthonous	208	304	229	186	167	237	271	471	209	2	1
6J	Autochthonous	217	304	262	201	167	225	244	369	209	1	0
6N	Unknown	217	304	250	201	164	225	244	399	209	2	2
70J	Autochthonous	214	Fail	262	204	173	228	Fail	399	203	1	0
71J	Autochthonous	226	292	262	195	167	228	229	423	173	1	0
72J	Autochthonous	217	404	235	186	167	240	247	363	200	2	1
73J	Autochthonous	217	Fail	262	186	164	225	244	423	209	2	3
75J	Autochthonous	217	304	235	201	164	225	244	363	209	1	0
76J	Autochthonous	217	304	262	201	164	225	244	399	209	2	1
7M	Autochthonous	217	284	250	Fail	164	234	238	399	209	2	4
8M	Autochthonous	217	304	250	201	164	225	244	399	209	1	0
9J	Autochthonous	220	304	322	180	167	228	250	387	197	2	1
9M	Autochthonous	208	284	250	180	164	237	223	366	176	2	4
